# Supplementary material for: Bioinformatics Analysis Reveals the Oncogenic Role and Therapeutic Potential of lncRNA SNHG25 in Colon Adenocarcinoma
Source: Int J Genomics. 2025 Aug 23;2025:4528082. doi: 10.1155/ijog/4528082 (PMC12398412; doi:10.1155/ijog/4528082)
Supplement: Supporting Information — Additional supporting information can be found online in the Supporting Information section. Figure S1: Based on the GSE146009 dataset to analyze the difference in expression levels of SNHG25 in COAD and control samples. Figure S2: Schematic representation of the potential mechanism of action of SNHG25 in this study. Table S1: Enrichment information about the apoptotic pathway and the genes included in this pathway. [file 4528082.f1.zip › Supplementary Tables/Table S1.xlsx]

## Sheet: GSEA
LC_PROC	SORT_MODE	ORDER	METRIC	NUM_PERMS	USE_MEDIAN	FIX_LOW	USE_BIASED	RANKED_LIST	TEMPLATE	GENESET	ES	NES	NP	FDR	FWER	RND_ES	HIT_INDICES	ES_PROFILE	RANK_AT_ES	RANK_SCORE_AT_ES
none	real	descending	Signal2Noise	1000	FALSE	TRUE	FALSE	FPKM.SNHG25.cls#High_versus_Low.rnk	SNHG25.cls	gene_sets.gmt#HALLMARK_APOPTOSIS	-0.471	-1.8334	0	0.0001	0.001	0.3277 -0.2382 -0.2658 0.2735 -0.2553 -0.2373 -0.2462 -0.3577 -0.2420 -0.2839 -0.2266 0.2319 0.2284 -0.2439 0.2325 0.2519 0.1908 -0.2271 0.2151 -0.2539 -0.2349 -0.2352 -0.2965 0.2192 0.2556 0.2089 -0.2181 -0.2201 -0.2728 0.2188 -0.2251 0.2590 0.3099 -0.3036 0.3006 0.3117 0.1838 -0.2750 -0.2251 -0.2457 0.2874 -0.2340 -0.2278 -0.2069 -0.2604 0.2429 -0.3208 -0.2699 0.1855 0.2212 -0.2778 -0.3447 -0.2…	1228 1318 2689 2716 3157 3158 3335 3392 3514 3755 5299 7619 7637 7641 8264 8348 8506 8595 9262 9933 10533 10977 11329 11392 11467 12023 12195 12206 12213 12316 12538 12544 12726 13045 13355 13390 13686 13688 13865 14451 14694 15213 15295 15682 16710 17251 17359 17463 17485 17928 17940 19772 20232 20807 20932 21714 21946 22068 22318 22385 22802 22900 23184 23198 23614 23772 23799 23814 23931 24145…	-0.0158 -0.0024 -0.0277 -0.0180 -0.0200 -0.0106 -0.0061 0.0014 0.0069 0.0090 -0.0247 -0.0804 -0.0762 -0.0716 -0.0835 -0.0814 -0.0814 -0.0796 -0.0932 -0.1073 -0.1199 -0.1286 -0.1351 -0.1341 -0.1334 -0.1456 -0.1478 -0.1458 -0.1438 -0.1442 -0.1479 -0.1460 -0.1487 -0.1551 -0.1614 -0.1606 -0.1668 -0.1652 -0.1683 -0.1823 -0.1875 -0.2001 -0.2013 -0.2106 -0.2369 -0.2507 -0.2533 -0.2558 -0.2562 -0.2677 -0…	29857	-0.1088

## Sheet: Hallmark_apoptosis2
STANDARD_NAME	HALLMARK_APOPTOSIS
SYSTEMATIC_NAME	M5902
COLLECTION	H
MSIGDB_URL	https://www.gsea-msigdb.org/gsea/msigdb/human/geneset/HALLMARK_APOPTOSIS
NAMESPACE	HUMAN_GENE_SYMBOL
DESCRIPTION_BRIEF	Genes mediating programmed cell death (apoptosis) by activation of caspases.
DESCRIPTION_FULL
PMID	26771021
GEOID
AUTHORS	Liberzon A,Birger C,Thorvaldsdttir H,Ghandi M,Mesirov JP,Tamayo P
CONTRIBUTOR	Arthur Liberzon
CONTRIBUTOR_ORG	MSigDB Team
EXACT_SOURCE
FILTERED_BY_SIMILARITY
EXTERNAL_NAMES_FOR_SIMILAR_TERMS
EXTERNAL_DETAILS_URL
SOURCE_MEMBERS	ADD1,AIFM3,ANKH,ANXA1,APP,ATF3,AVPR1A,BAX,BCAP31,BCL10,BCL2L1,BCL2L10,BCL2L11,BCL2L2,BGN,BID,BIK,BIRC3,BMF,BMP2,BNIP3L,BRCA1,BTG2,BTG3,CASP1,CASP2,CASP3,CASP4,CASP6,CASP7,CASP8,CASP9,CAV1,CCNA1,CCND1,CCND2,CD14,CD2,CD38,CD44,CD69,CDC25B,CDK2,CDKN1A,CDKN1B,CFLAR,CLU,CREBBP,CTH,CTNNB1,CYLD,DAP,DAP3,DCN,DDIT3,DFFA,DIABLO,DNAJA1,DNAJC3,DNM1L,DPYD,EBP,EGR3,EMP1,ENO2,ERBB2,ERBB3,EREG,ETF1,F2,F2R,FAS,FA…
GENE_SYMBOLS	ADD1,AIFM3,ANKH,ANXA1,APP,ATF3,AVPR1A,BAX,BCAP31,BCL10,BCL2L1,BCL2L10,BCL2L11,BCL2L2,BGN,BID,BIK,BIRC3,BMF,BMP2,BNIP3L,BRCA1,BTG2,BTG3,CASP1,CASP2,CASP3,CASP4,CASP6,CASP7,CASP8,CASP9,CAV1,CCNA1,CCND1,CCND2,CD14,CD2,CD38,CD44,CD69,CDC25B,CDK2,CDKN1A,CDKN1B,CFLAR,CLU,CREBBP,CTH,CTNNB1,CYLD,DAP,DAP3,DCN,DDIT3,DFFA,DIABLO,DNAJA1,DNAJC3,DNM1L,DPYD,EBP,EGR3,EMP1,ENO2,ERBB2,ERBB3,EREG,ETF1,F2,F2R,FAS,FA…
FOUNDER_NAMES	REACTOME_APOPTOSIS_INDUCED_DNA_FRAGMENTATION;M1018|chr4q34;M11154|SA_MMP_CYTOKINE_CONNECTION;M11736|GOBP_DNA_CATABOLIC_PROCESS;M1174|GOBP_MITOCHONDRIAL_TRANSPORT;M11760|KOKKINAKIS_METHIONINE_DEPRIVATION_96HR_UP;M12313|GOBP_REGULATION_OF_HYDROLASE_ACTIVITY;M12327|SHANK_TAL1_TARGETS_DN;M1266|MYLLYKANGAS_AMPLIFICATION_HOT_SPOT_18;M12820|GOBP_NUCLEUS_ORGANIZATION;M13020|SA_PROGRAMMED_CELL_DEATH;M1309…
